# Supplementary material for: Hyperglycosylation as an Indicator of Aging in the Bone Metabolome of Oryzias latipes
Source: Metabolites. 2024 Sep 27;14(10):525. doi: 10.3390/metabo14100525 (PMC11509322; doi:10.3390/metabo14100525)
Supplement: Supplementary file 1 [file metabolites-14-00525-s001.zip]

Archive with 1 entries (1 files):
- metabolites-3200350-supplementary.pdf
